# Supplementary material for: Proteome Profiling of PMJ2-R and Primary Peritoneal Macrophages
Source: Int J Mol Sci. 2021 Jun 12;22(12):6323. doi: 10.3390/ijms22126323 (PMC8231560; doi:10.3390/ijms22126323)
Supplement: Supplementary file 1 [file ijms-22-06323-s001.zip]

Archive with 2 entries (2 files):
- Supplementary1.xlsx
- Supplementary2.pdf
