# Supplementary material for: Proteome Profiling of PMJ2-R and Primary Peritoneal Macrophages
Source: Int J Mol Sci. 2021 Jun 12;22(12):6323. doi: 10.3390/ijms22126323 (PMC8231560; doi:10.3390/ijms22126323)
Supplement: Supplementary file 1 [file ijms-22-06323-s001.zip › Supplementary1.xlsx]

## Sheet: Лист1
Table S1. List of 796 proteins identified and quantified by Progenesis software in PMJ2-R and PM cells
Accession in UniProtKB	Protein name	P-value*	Fold Change**
Q9QYX7	Protein piccolo (PCLO_MOUSE)	2.52e-07	3727.85
P30204	Macrophage scavenger receptor types I and II (MSRE_MOUSE)	2.28e-06	839.753
Q2XU92	Long-chain-fatty-acid--CoA ligase ACSBG2 (ACBG2_MOUSE)	4.01e-07	314.915
Q8CGN8	Small proline-rich protein 4 (SPRR4_MOUSE)	4.36e-06	303.202
Q91WM1	Spermatid perinuclear RNA-binding protein (STRBP_MOUSE)	0.00117	262.871
Q9WV27	Sodium/potassium-transporting ATPase subunit alpha-4 (AT1A4_MOUSE)	2.07e-08	191.241
Q62383	Transcription elongation factor SPT6 (SPT6H_MOUSE)	4.5e-05	190.452
Q6GQT1	Alpha-2-macroglobulin-P (A2MG_MOUSE)	1.64e-05	179.541
Q9CPX4	Ferritin (Q9CPX4_MOUSE)	0.02	148.418
A2AQ07	Tubulin beta-1 chain (TBB1_MOUSE)	1.73e-06	112.871
Q6ZWR6	Nesprin-1 (SYNE1_MOUSE)	0.5	97.2313
Q6ZQ06	Centrosomal protein of 162 kDa (CE162_MOUSE)	3.77e-15	95.625
Q6IFX2	Keratin, type I cytoskeletal 42 (K1C42_MOUSE)	8.83e-08	95.1429
Q8BI79	Coiled-coil domain-containing protein 40 (CCD40_MOUSE)	6.66e-16	73.1111
Q99LB6	Methionine adenosyltransferase 2 subunit beta (MAT2B_MOUSE)	2.24e-07	71.0227
O70400	PDZ and LIM domain protein 1 (PDLI1_MOUSE)	0.11	69.0887
Q7TMM9	Tubulin beta-2A chain (TBB2A_MOUSE)	7.42e-05	66.5339
P01027	Complement C3 (CO3_MOUSE)	4e-12	61.6216
Q9D0R2	Threonine--tRNA ligase, cytoplasmic (SYTC_MOUSE)	0.03	52.3164
Q9JMK0	Beta-1,4-galactosyltransferase 5 (B4GT5_MOUSE)	0.31	42.4458
P33174	Chromosome-associated kinesin KIF4 (KIF4_MOUSE)	0.00699	41.1384
Q01339	Beta-2-glycoprotein 1 (APOH_MOUSE)	0.00154	40.2976
Q62422	Osteoclast-stimulating factor 1 (OSTF1_MOUSE)	1.32e-12	39.2216
Q8BFZ3	Beta-actin-like protein 2 (ACTBL_MOUSE)	2.8e-11	37.741
Q3TTY5	Keratin, type II cytoskeletal 2 epidermal (K22E_MOUSE)	0.00765	36.6055
Q9R1T2	SUMO-activating enzyme subunit 1 (SAE1_MOUSE)	0.000456	30.7453
Q3UQ44	Ras GTPase-activating-like protein IQGAP2 (IQGA2_MOUSE)	0.4	27.2871
Q99MV7	RING finger protein 17 (RNF17_MOUSE)	4.67e-05	26.8
Q9CPY7	Cytosol aminopeptidase (AMPL_MOUSE)	0.01	26.2868
Q04447	Creatine kinase B-type (KCRB_MOUSE)	1.42e-07	25.6828
Q920A5	Retinoid-inducible serine carboxypeptidase (RISC_MOUSE)	9.6e-11	25.6322
D9J303	ENH isoform 3a (D9J303_MOUSE)	0.32	25.1351
P70670	Nascent polypeptide-associated complex subunit alpha, muscle-specific form (NACAM_MOUSE)	0.76	22.7966
Q9CRB6	Tubulin polymerization-promoting protein family member 3 (TPPP3_MOUSE)	0.24	22.5122
G5E924	Heterogeneous nuclear ribonucleoprotein L (Fragment) (G5E924_MOUSE)	0.36	21.2682
Q9Z0J0	Epididymal secretory protein E1 (NPC2_MOUSE)	2.66e-08	20.4048
P23116	Eukaryotic translation initiation factor 3 subunit A (EIF3A_MOUSE)	0.43	20.2247
Q8BKC5	Importin-5 (IPO5_MOUSE)	6.51e-08	19.0079
E9Q616	Protein Ahnak (E9Q616_MOUSE)	4.74e-05	18.6567
D3YVR4	LDLR chaperone MESD (Fragment) (D3YVR4_MOUSE)	0.000569	18.3833
P04918	Serum amyloid A-3 protein (SAA3_MOUSE)	0.000128	17.8571
Q8CGC7	Bifunctional glutamate/proline--tRNA ligase (SYEP_MOUSE)	0.11	17.0755
Q9Z183	Protein-arginine deiminase type-4 (PADI4_MOUSE)	4.5e-05	17.0303
Q07417	Short-chain specific acyl-CoA dehydrogenase, mitochondrial (ACADS_MOUSE)	0.00391	15.918
Q8BWZ3	N-alpha-acetyltransferase 25, NatB auxiliary subunit (NAA25_MOUSE)	0.06	15.6992
Q9CQN1	Heat shock protein 75 kDa, mitochondrial (TRAP1_MOUSE)	7.83e-08	15.4455
O35841	Apoptosis inhibitor 5 (API5_MOUSE)	0.03	15.3736
P51675	C-C chemokine receptor type 1 (CCR1_MOUSE)	0.01	14.5968
Q9D1A2	Cytosolic non-specific dipeptidase (CNDP2_MOUSE)	1.54e-08	14.5062
Q9D7N9	Adipocyte plasma membrane-associated protein (APMAP_MOUSE)	0.01	14.232
P70158	Acid sphingomyelinase-like phosphodiesterase 3a (ASM3A_MOUSE)	0.78	13.999
Q8BMS1	Trifunctional enzyme subunit alpha, mitochondrial (ECHA_MOUSE)	0.02	13.5261
Q9CPP0	Nucleoplasmin-3 (NPM3_MOUSE)	8.21e-08	13.0833
Q8BGH2	Sorting and assembly machinery component 50 homolog (SAM50_MOUSE)	9.49e-10	13
Q04857	Collagen alpha-1(VI) chain (CO6A1_MOUSE)	0.28	11.8725
Q8R5G7	Arf-GAP with Rho-GAP domain, ANK repeat and PH domain-containing protein 3 (ARAP3_MOUSE)	0.96	10.9695
P51859	Hepatoma-derived growth factor (HDGF_MOUSE)	0.22	10.6164
P16125	L-lactate dehydrogenase B chain (LDHB_MOUSE)	0.7	10.5571
Q9CWK8	Sorting nexin-2 (SNX2_MOUSE)	0.53	10.4348
G3X8R0	Receptor expression-enhancing protein (G3X8R0_MOUSE)	0.59	10.2128
Q5SUA5	Unconventional myosin-Ig (MYO1G_MOUSE)	0.98	9.85185
Q3U1J4	DNA damage-binding protein 1 (DDB1_MOUSE)	0.00226	9.51743
E9Q0F0	Protein Krt78 (E9Q0F0_MOUSE)	1.96e-05	9.44516
Q9DBS1	Transmembrane protein 43 (TMM43_MOUSE)	0.03	8.96552
Q9EPU0	Regulator of nonsense transcripts 1 (RENT1_MOUSE)	0.0077	8.84735
Q922Y1	UBX domain-containing protein 1 (UBXN1_MOUSE)	0.02	8.72928
Q810J8	Zinc finger FYVE domain-containing protein 1 (ZFYV1_MOUSE)	0.13	8.71429
P08752	Guanine nucleotide-binding protein G(i) subunit alpha-2 (GNAI2_MOUSE)	0.02	8.4083
Q9CY64	Biliverdin reductase A (BIEA_MOUSE)	0.22	8.38565
Q8R1F1	Niban-like protein 1 (NIBL1_MOUSE)	1.84e-06	8.375
Q07113	Cation-independent mannose-6-phosphate receptor (MPRI_MOUSE)	0.00123	8.24762
Q0VBL3	Protein Rbm15 (Q0VBL3_MOUSE)	0.31	8.16993
Q3UJB0	Protein Sf3b2 (Q3UJB0_MOUSE)	0.09	8.08917
Q61035	Histidine--tRNA ligase, cytoplasmic (SYHC_MOUSE)	0.06	7.94737
Q9CZN7	Serine hydroxymethyltransferase (Q9CZN7_MOUSE)	0.25	7.9402
E9Q7L1	Protein Urb2 (E9Q7L1_MOUSE)	0.73	7.80952
P26039	Talin-1 (TLN1_MOUSE)	9.5e-05	7.56075
P68510	14-3-3 protein eta (1433F_MOUSE)	0.43	7.37968
Q8VIJ6	Splicing factor, proline- and glutamine-rich (SFPQ_MOUSE)	0.3	7.25389
P27773	Protein disulfide-isomerase A3 (PDIA3_MOUSE)	1.58e-05	7.18333
Q14DN9	Ankyrin repeat and death domain-containing protein 1B (AKD1B_MOUSE)	0.37	7.11806
Q9CY58	Plasminogen activator inhibitor 1 RNA-binding protein (PAIRB_MOUSE)	0.86	7.10256
P70188	Kinesin-associated protein 3 (KIFA3_MOUSE)	0.02	6.60606
Q6IRU2	Tropomyosin alpha-4 chain (TPM4_MOUSE)	0.35	6.53488
P35550	rRNA 2'-O-methyltransferase fibrillarin (FBRL_MOUSE)	0.00215	5.95122
P10605	Cathepsin B (CATB_MOUSE)	0.04	5.68595
Q8VDD5	Myosin-9 (MYH9_MOUSE)	0.04	5.58957
A2AQU8	Sulfiredoxin-1 (A2AQU8_MOUSE)	0.86	5.34606
Q9WU78	Programmed cell death 6-interacting protein (PDC6I_MOUSE)	2.36e-07	5.22655
Q8VBT6	Apolipoprotein B receptor (APOBR_MOUSE)	0.32	5.19194
D3Z0M9	MCG18410, isoform CRA_a (D3Z0M9_MOUSE)	0.19	5.18519
E9Q043	Protein Fndc1 (E9Q043_MOUSE)	2.75e-07	5.14991
J3QPI0	Protein Gm8298 (J3QPI0_MOUSE)	0.03	5.14477
P11031	Activated RNA polymerase II transcriptional coactivator p15 (TCP4_MOUSE)	0.00281	4.95595
Q9CQ69	Cytochrome b-c1 complex subunit 8 (QCR8_MOUSE)	0.93	4.94595
Q80X90	Filamin-B (FLNB_MOUSE)	0.28	4.89809
Q9ESY9	Gamma-interferon-inducible lysosomal thiol reductase (GILT_MOUSE)	0.97	4.77381
Q6PGC1	ATP-dependent RNA helicase Dhx29 (DHX29_MOUSE)	7.92e-10	4.57666
Q9R112	Sulfide:quinone oxidoreductase, mitochondrial (SQRD_MOUSE)	0.74	4.48792
P62631	Elongation factor 1-alpha 2 (EF1A2_MOUSE)	0.03	4.35766
Q9D0B6	Protein PBDC1 (PBDC1_MOUSE)	0.09	4.26621
Q9D154	Leukocyte elastase inhibitor A (ILEUA_MOUSE)	0.54	4.17335
Q61176	Arginase-1 (ARGI1_MOUSE)	0.00301	4.03279
Q9ET01	Glycogen phosphorylase, liver form (PYGL_MOUSE)	0.44	3.98058
Q9DCU6	39S ribosomal protein L4, mitochondrial (RM04_MOUSE)	0.79	3.96815
Q8C8J0	Sperm-tail PG-rich repeat-containing protein 2 (STPG2_MOUSE)	0.32	3.83085
Q8R3Y8	Interferon regulatory factor 2-binding protein 1 (I2BP1_MOUSE)	0.57	3.54808
P48678	Prelamin-A/C (LMNA_MOUSE)	0.8	3.53846
Q9Z0M5	Lysosomal acid lipase/cholesteryl ester hydrolase (LICH_MOUSE)	0.04	3.53271
Q3V3R1	Monofunctional C1-tetrahydrofolate synthase, mitochondrial (C1TM_MOUSE)	0.15	3.45669
P59999	Actin-related protein 2/3 complex subunit 4 (ARPC4_MOUSE)	0.95	3.44554
Q91VI7	Ribonuclease inhibitor (RINI_MOUSE)	0.31	3.40183
Q9DBE9	pre-rRNA processing protein FTSJ3 (SPB1_MOUSE)	0.41	3.33333
E9PVA8	eIF-2-alpha kinase activator GCN1 (GCN1_MOUSE)	0.04	3.30769
Q9CQV8	14-3-3 protein beta/alpha (1433B_MOUSE)	0.01	3.28173
Q8R0F8	Acylpyruvase FAHD1, mitochondrial (FAHD1_MOUSE)	0.11	3.16195
Q91ZW3	SWI/SNF-related matrix-associated actin-dependent regulator of chromatin subfamily A member 5 (SMCA5_MOUSE)	0.56	3.15385
Q99K48	Non-POU domain-containing octamer-binding protein (NONO_MOUSE)	0.4	3.04484
Q501J7	Phosphatase and actin regulator 4 (PHAR4_MOUSE)	0.14	2.94896
Q64727	Vinculin (VINC_MOUSE)	0.35	2.86957
E9Q557	Desmoplakin (DESP_MOUSE)	0.01	2.84714
O88844	Isocitrate dehydrogenase [NADP] cytoplasmic (IDHC_MOUSE)	0.02	2.82993
Q9Z0E6	Guanylate-binding protein 1 (GBP2_MOUSE)	0.15	2.79752
Q3TIV5	Zinc finger CCCH domain-containing protein 15 (ZC3HF_MOUSE)	0.51	2.78114
Q569Z5	Probable ATP-dependent RNA helicase DDX46 (DDX46_MOUSE)	0.19	2.77676
Q3TML0	Protein disulfide-isomerase A6 (Q3TML0_MOUSE)	0.74	2.68128
Q99KQ4	Nicotinamide phosphoribosyltransferase (NAMPT_MOUSE)	0.38	2.51542
Q8BMK4	Cytoskeleton-associated protein 4 (CKAP4_MOUSE)	0.88	2.51064
Q9WVA4	Transgelin-2 (TAGL2_MOUSE)	0.02	2.37566
Q9JHU4	Cytoplasmic dynein 1 heavy chain 1 (DYHC1_MOUSE)	0.53	2.36345
Q8CIN4	Serine/threonine-protein kinase PAK 2 (PAK2_MOUSE)	0.17	2.33227
Q99KI0	Aconitate hydratase, mitochondrial (ACON_MOUSE)	0.27	2.31694
P21981	Protein-glutamine gamma-glutamyltransferase 2 (TGM2_MOUSE)	0.6	2.2807
P04104	Keratin, type II cytoskeletal 1 (K2C1_MOUSE)	0.07	2.19685
Q792Z1	MCG140784 (Q792Z1_MOUSE)	0.03	2.19403
Q9QXX4	Calcium-binding mitochondrial carrier protein Aralar2 (CMC2_MOUSE)	0.88	2.17014
Q8CGK3	Lon protease homolog, mitochondrial (LONM_MOUSE)	0.03	2.0973
Q9JKF1	Ras GTPase-activating-like protein IQGAP1 (IQGA1_MOUSE)	0.000869	2.08577
Q9D1R9	60S ribosomal protein L34 (RL34_MOUSE)	0.11	2.05742
Q00623	Apolipoprotein A-I (APOA1_MOUSE)	0.26	2.01609
P35700	Peroxiredoxin-1 (PRDX1_MOUSE)	0.36	1.98465
Q9CR16	Peptidyl-prolyl cis-trans isomerase D (PPID_MOUSE)	0.99	1.97031
Q62426	Cystatin-B (CYTB_MOUSE)	0.34	1.96291
P45952	Medium-chain specific acyl-CoA dehydrogenase, mitochondrial (ACADM_MOUSE)	0.59	1.92776
P17047	Lysosome-associated membrane glycoprotein 2 (LAMP2_MOUSE)	0.12	1.92697
O35226	26S proteasome non-ATPase regulatory subunit 4 (PSMD4_MOUSE)	0.32	1.90756
Q6PB66	Leucine-rich PPR motif-containing protein, mitochondrial (LPPRC_MOUSE)	0.00487	1.89937
Q8VEB4	Group XV phospholipase A2 (PAG15_MOUSE)	0.63	1.76351
Q3U7R1	Extended synaptotagmin-1 (ESYT1_MOUSE)	0.01	1.73555
P01887	Beta-2-microglobulin (B2MG_MOUSE)	0.13	1.72386
Q8BL97	Serine/arginine-rich splicing factor 7 (SRSF7_MOUSE)	0.02	1.71667
P01029	Complement C4-B (CO4B_MOUSE)	0.99	1.71341
Q8BU30	Isoleucine--tRNA ligase, cytoplasmic (SYIC_MOUSE)	0.8	1.66193
Q4VBE8	WD repeat-containing protein 18 (WDR18_MOUSE)	0.03	1.66154
A2AMW0	Capping protein (Actin filament) muscle Z-line, beta, isoform CRA_a (A2AMW0_MOUSE)	0.6	1.5969
Q8C9S4	Coiled-coil domain-containing protein 186 (CC186_MOUSE)	0.98	1.57971
Q8R3B1	1-phosphatidylinositol 4,5-bisphosphate phosphodiesterase delta-1 (PLCD1_MOUSE)	0.88	1.57463
O35639	Annexin A3 (ANXA3_MOUSE)	0.81	1.55556
P12265	Beta-glucuronidase (BGLR_MOUSE)	0.7	1.5461
P26883	Peptidyl-prolyl cis-trans isomerase FKBP1A (FKB1A_MOUSE)	0.41	1.54404
P04441	H-2 class II histocompatibility antigen gamma chain (HG2A_MOUSE)	0.98	1.51488
Q00PI9	Heterogeneous nuclear ribonucleoprotein U-like protein 2 (HNRL2_MOUSE)	0.59	1.49045
Q9D0F9	Phosphoglucomutase-1 (PGM1_MOUSE)	0.9	1.45161
Q8K1X4	NCK associated protein 1 like (Q8K1X4_MOUSE)	0.59	1.44944
Q61686	Chromobox protein homolog 5 (CBX5_MOUSE)	0.21	1.42657
Q9QUJ7	Long-chain-fatty-acid--CoA ligase 4 (ACSL4_MOUSE)	0.16	1.42439
Q8CCF0	U4/U6 small nuclear ribonucleoprotein Prp31 (PRP31_MOUSE)	0.77	1.42149
Q99JZ4	GTP-binding protein SAR1a (Q99JZ4_MOUSE)	0.04	1.37395
Q9QWL7	Keratin, type I cytoskeletal 17 (K1C17_MOUSE)	0.11	1.36026
Q8BIJ6	Isoleucine--tRNA ligase, mitochondrial (SYIM_MOUSE)	0.4	1.35887
Q9ES97	Reticulon-3 (RTN3_MOUSE)	0.41	1.34711
P63101	14-3-3 protein zeta/delta (1433Z_MOUSE)	0.6	1.32609
Q61171	Peroxiredoxin-2 (PRDX2_MOUSE)	0.35	1.32567
Q8BY89	Choline transporter-like protein 2 (CTL2_MOUSE)	0.04	1.31343
Q80SW1	Putative adenosylhomocysteinase 2 (SAHH2_MOUSE)	0.41	1.30702
P11352	Glutathione peroxidase 1 (GPX1_MOUSE)	0.38	1.30165
P63085	Mitogen-activated protein kinase 1 (MK01_MOUSE)	0.46	1.3004
Q9CQI3	Glia maturation factor beta (GMFB_MOUSE)	0.25	1.29925
P70372	ELAV-like protein 1 (ELAV1_MOUSE)	0.35	1.29709
Q9D051	Pyruvate dehydrogenase E1 component subunit beta, mitochondrial (ODPB_MOUSE)	0.24	1.28836
Q9JJU8	SH3 domain-binding glutamic acid-rich-like protein (SH3L1_MOUSE)	0.57	1.26901
Q99N69	Leupaxin (LPXN_MOUSE)	0.79	1.26344
P60766	Cell division control protein 42 homolog (CDC42_MOUSE)	0.12	1.26246
Q9D1M7	Peptidyl-prolyl cis-trans isomerase FKBP11 (FKB11_MOUSE)	0.24	1.22381
Q922R8	Protein disulfide-isomerase A6 (PDIA6_MOUSE)	0.08	1.19643
Q8K183	Pyridoxal kinase (PDXK_MOUSE)	0.43	1.17846
Q9CWJ9	Bifunctional purine biosynthesis protein PURH (PUR9_MOUSE)	0.51	1.17703
Q3TEI4	Uncharacterized protein C15orf39 homolog (CO039_MOUSE)	0.31	1.16514
Q6P4T2	U5 small nuclear ribonucleoprotein 200 kDa helicase (U520_MOUSE)	0.88	1.13211
Q3TW96	UDP-N-acetylhexosamine pyrophosphorylase-like protein 1 (UAP1L_MOUSE)	0.23	1.12302
Q80TI1	Pleckstrin homology domain-containing family H member 1 (PKHH1_MOUSE)	0.67	1.11594
O70194	Eukaryotic translation initiation factor 3 subunit D (EIF3D_MOUSE)	0.04	1.11538
Q91ZJ5	UTP--glucose-1-phosphate uridylyltransferase (UGPA_MOUSE)	0.6	1.11034
Q9CQT1	Methylthioribose-1-phosphate isomerase (MTNA_MOUSE)	0.31	1.10722
Q9D8U8	Sorting nexin-5 (SNX5_MOUSE)	0.1	1.10044
Q9CZD3	Glycine--tRNA ligase (SYG_MOUSE)	0.38	1.08235
Q93092	Transaldolase (TALDO_MOUSE)	0.33	1.05988
Q9Z2U2	Zinc finger protein 292 (ZN292_MOUSE)	0.21	1.03417
Q8CIH5	1-phosphatidylinositol 4,5-bisphosphate phosphodiesterase gamma-2 (PLCG2_MOUSE)	0.06	1.02826
Q00519	Xanthine dehydrogenase/oxidase (XDH_MOUSE)	0.94	1.02007
Q8QZY1	Eukaryotic translation initiation factor 3 subunit L (EIF3L_MOUSE)	0.23	1.01418
Q60605	Myosin light polypeptide 6 (MYL6_MOUSE)	0.25	0.990415
Q9EQ32	Phosphoinositide 3-kinase adapter protein 1 (BCAP_MOUSE)	0.11	0.985149
Q9DCD0	6-phosphogluconate dehydrogenase, decarboxylating (6PGD_MOUSE)	0.29	0.971751
P29351	Tyrosine-protein phosphatase non-receptor type 6 (PTN6_MOUSE)	0.21	0.968454
A8C756	Thyroid adenoma-associated protein homolog (THADA_MOUSE)	0.00138	0.965235
Q921F4	Heterogeneous nuclear ribonucleoprotein L-like (HNRLL_MOUSE)	0.01	0.963087
P43274	Histone H1.4 (H14_MOUSE)	0.14	0.95679
P49813	Tropomodulin-1 (TMOD1_MOUSE)	0.46	0.950355
Q9CYG7	Mitochondrial import receptor subunit TOM34 (TOM34_MOUSE)	0.17	0.941463
P50518	V-type proton ATPase subunit E 1 (VATE1_MOUSE)	0.23	0.923228
Q8BMJ2	Leucine--tRNA ligase, cytoplasmic (SYLC_MOUSE)	0.32	0.920437
Q9JLQ0	CD2-associated protein (CD2AP_MOUSE)	0.25	0.919492
P47791	Glutathione reductase, mitochondrial (GSHR_MOUSE)	0.27	0.900763
Q61735	Leukocyte surface antigen CD47 (CD47_MOUSE)	0.19	0.888218
P32020	Non-specific lipid-transfer protein (NLTP_MOUSE)	0.07	0.882184
Q8BJY1	26S proteasome non-ATPase regulatory subunit 5 (PSMD5_MOUSE)	0.22	0.87538
Q8BYW1	Rho GTPase-activating protein 25 (RHG25_MOUSE)	0.04	0.856436
P14152	Malate dehydrogenase, cytoplasmic (MDHC_MOUSE)	0.05	0.852761
Q9Z1N5	Spliceosome RNA helicase Ddx39b (DX39B_MOUSE)	0.14	0.851852
P97449	Aminopeptidase N (AMPN_MOUSE)	0.13	0.851163
Q9CPV4	Glyoxalase domain-containing protein 4 (GLOD4_MOUSE)	0.96	0.846816
Q61598	Rab GDP dissociation inhibitor beta (GDIB_MOUSE)	0.12	0.841463
Q6NS46	Protein RRP5 homolog (RRP5_MOUSE)	0.1	0.840909
Q8BG07	Phospholipase D4 (PLD4_MOUSE)	0.16	0.839599
Q8R010	Aminoacyl tRNA synthase complex-interacting multifunctional protein 2 (AIMP2_MOUSE)	0.18	0.837022
Q99LC3	NADH dehydrogenase [ubiquinone] 1 alpha subcomplex subunit 10, mitochondrial (NDUAA_MOUSE)	0.22	0.833333
P46460	Vesicle-fusing ATPase (NSF_MOUSE)	0.29	0.824161
G5E829	Plasma membrane calcium-transporting ATPase 1 (AT2B1_MOUSE)	0.51	0.82235
O35685	Nuclear migration protein nudC (NUDC_MOUSE)	0.08	0.80531
Q9JM76	Actin-related protein 2/3 complex subunit 3 (ARPC3_MOUSE)	0.11	0.788136
Q3U2G2	Heat shock 70 kDa protein 4 (Q3U2G2_MOUSE)	0.25	0.786301
Q99JB2	Stomatin-like protein 2, mitochondrial (STML2_MOUSE)	0.35	0.784158
Q9CZ13	Cytochrome b-c1 complex subunit 1, mitochondrial (QCR1_MOUSE)	0.1	0.771505
Q8VDW0	ATP-dependent RNA helicase DDX39A (DX39A_MOUSE)	0.09	0.769663
A2AVR2	Maestro heat-like repeat-containing protein family member 7 (MROH7_MOUSE)	0.08	0.76699
P63028	Translationally-controlled tumor protein (TCTP_MOUSE)	0.11	0.762887
Q9CXT8	Mitochondrial-processing peptidase subunit beta (MPPB_MOUSE)	0.09	0.755682
Q9R190	Metastasis-associated protein MTA2 (MTA2_MOUSE)	0.13	0.752101
Q8VCC1	15-hydroxyprostaglandin dehydrogenase [NAD(+)] (PGDH_MOUSE)	0.06	0.739796
Q99KE1	NAD-dependent malic enzyme, mitochondrial (MAOM_MOUSE)	0.16	0.734403
P10922	Histone H1.0 (H10_MOUSE)	0.17	0.732353
Q61233	Plastin-2 (PLSL_MOUSE)	0.00841	0.724784
P24270	Catalase (CATA_MOUSE)	0.08	0.724138
Q6P542	ATP-binding cassette sub-family F member 1 (ABCF1_MOUSE)	0.1	0.723744
O08553	Dihydropyrimidinase-related protein 2 (DPYL2_MOUSE)	0.05	0.717675
O89023	Tripeptidyl-peptidase 1 (TPP1_MOUSE)	0.02	0.709615
Q8R5J9	PRA1 family protein 3 (PRAF3_MOUSE)	0.02	0.709184
Q9ER72	Cysteine--tRNA ligase, cytoplasmic (SYCC_MOUSE)	0.1	0.700775
Q61335	B-cell receptor-associated protein 31 (BAP31_MOUSE)	0.29	0.696212
Q3UM45	Protein phosphatase 1 regulatory subunit 7 (PP1R7_MOUSE)	0.19	0.695266
P49710	Hematopoietic lineage cell-specific protein (HCLS1_MOUSE)	0.06	0.685353
Q922B2	Aspartate--tRNA ligase, cytoplasmic (SYDC_MOUSE)	0.03	0.682161
Q8CG48	Structural maintenance of chromosomes protein 2 (SMC2_MOUSE)	0.12	0.679775
Q8BQM8	Echinoderm microtubule-associated protein-like 5 (EMAL5_MOUSE)	0.04	0.679727
O08749	Dihydrolipoyl dehydrogenase, mitochondrial (DLDH_MOUSE)	0.03	0.659389
Q01299	Genome polyprotein (POLG_TBEVH)	0.00845	0.658842
Q99M87	DnaJ homolog subfamily A member 3, mitochondrial (DNJA3_MOUSE)	0.02	0.657858
Q9DBH5	Vesicular integral-membrane protein VIP36 (LMAN2_MOUSE)	0.73	0.655963
Q9D937	Uncharacterized protein C11orf98 homolog (CK098_MOUSE)	0.02	0.654308
Q9CPQ8	ATP synthase subunit g, mitochondrial (ATP5L_MOUSE)	0.06	0.65415
P27612	Phospholipase A-2-activating protein (PLAP_MOUSE)	0.25	0.649718
O55029	Coatomer subunit beta' (COPB2_MOUSE)	0.04	0.648148
Q9CQS8	Protein transport protein Sec61 subunit beta (SC61B_MOUSE)	0.01	0.641667
Q9CQM9	Glutaredoxin-3 (GLRX3_MOUSE)	0.05	0.639865
Q9DB77	Cytochrome b-c1 complex subunit 2, mitochondrial (QCR2_MOUSE)	0.11	0.639047
Q6PGF7	Exocyst complex component 8 (EXOC8_MOUSE)	0.07	0.6375
Q8BFY9	Transportin-1 (TNPO1_MOUSE)	0.03	0.637306
Q3TYQ9	Aldehyde oxidase 4 (AOXD_MOUSE)	0.03	0.634343
Q45VK7	Cytoplasmic dynein 2 heavy chain 1 (DYHC2_MOUSE)	0.04	0.630734
Q8VE99	Coiled-coil domain-containing protein 115 (CC115_MOUSE)	0.09	0.62954
Q9WTI7	Unconventional myosin-Ic (MYO1C_MOUSE)	0.01	0.628505
Q3UDE2	Tubulin--tyrosine ligase-like protein 12 (TTL12_MOUSE)	0.02	0.621552
Q9ERU9	E3 SUMO-protein ligase RanBP2 (RBP2_MOUSE)	0.00316	0.621181
P26041	Moesin (MOES_MOUSE)	0.04	0.613725
P70195	Proteasome subunit beta type-7 (PSB7_MOUSE)	0.04	0.612418
Q6ZWX6	Eukaryotic translation initiation factor 2 subunit 1 (IF2A_MOUSE)	0.01	0.60765
Q6PD03	Serine/threonine-protein phosphatase 2A 56 kDa regulatory subunit alpha isoform (2A5A_MOUSE)	0.03	0.607306
A2AFR3	FERM and PDZ domain-containing protein 4 (FRPD4_MOUSE)	0.02	0.605634
Q91YR9	Prostaglandin reductase 1 (PTGR1_MOUSE)	0.05	0.6
Q7TN08	Dapper homolog 2 (DACT2_MOUSE)	0.02	0.597196
O54734	Dolichyl-diphosphooligosaccharide--protein glycosyltransferase 48 kDa subunit (OST48_MOUSE)	0.01	0.593023
O88986	2-amino-3-ketobutyrate coenzyme A ligase, mitochondrial (KBL_MOUSE)	0.04	0.592025
P58252	Elongation factor 2 (EF2_MOUSE)	0.00395	0.588957
Q921M7	Protein FAM49B (FA49B_MOUSE)	0.00173	0.585774
Q99PV0	Pre-mRNA-processing-splicing factor 8 (PRP8_MOUSE)	0.00487	0.584416
Q8CIS0	Caspase recruitment domain-containing protein 11 (CAR11_MOUSE)	0.2	0.577397
Q8BIP0	Aspartate--tRNA ligase, mitochondrial (SYDM_MOUSE)	0.00319	0.576142
P70333	Heterogeneous nuclear ribonucleoprotein H2 (HNRH2_MOUSE)	0.00727	0.573148
O55234	Proteasome subunit beta type-5 (PSB5_MOUSE)	0.16	0.572816
Q80UM7	Mannosyl-oligosaccharide glucosidase (MOGS_MOUSE)	0.0087	0.569468
Q9QZQ8	Core histone macro-H2A.1 (H2AY_MOUSE)	0.03	0.568889
Q9DB20	ATP synthase subunit O, mitochondrial (ATPO_MOUSE)	0.03	0.563748
P26043	Radixin (RADI_MOUSE)	0.04	0.560472
Q9CQ75	NADH dehydrogenase [ubiquinone] 1 alpha subcomplex subunit 2 (NDUA2_MOUSE)	0.05	0.557003
Q9QZE5	Coatomer subunit gamma-1 (COPG1_MOUSE)	0.04	0.555
Q8C129	Leucyl-cystinyl aminopeptidase (LCAP_MOUSE)	0.05	0.543269
Q8BJW6	Eukaryotic translation initiation factor 2A (EIF2A_MOUSE)	0.17	0.543243
Q91WM3	U3 small nucleolar RNA-interacting protein 2 (U3IP2_MOUSE)	0.03	0.539095
P34022	Ran-specific GTPase-activating protein (RANG_MOUSE)	0.00358	0.539041
Q9QZE7	Translin-associated protein X (TSNAX_MOUSE)	0.13	0.538314
Q9D2G2	Dihydrolipoyllysine-residue succinyltransferase component of 2-oxoglutarate dehydrogenase complex, mitochondrial (ODO2_MOUSE)	0.0033	0.535714
Q9D6U8	Protein FAM162A (F162A_MOUSE)	0.04	0.535022
Q99J36	THUMP domain-containing protein 1 (THUM1_MOUSE)	0.02	0.534821
Q8VDN2	Sodium/potassium-transporting ATPase subunit alpha-1 (AT1A1_MOUSE)	0.00413	0.534562
P36552	Oxygen-dependent coproporphyrinogen-III oxidase, mitochondrial (HEM6_MOUSE)	0.02	0.532934
B5THE2	Maltase-glucoamylase (B5THE2_MOUSE)	0.02	0.532258
P08071	Lactotransferrin (TRFL_MOUSE)	0.02	0.523364
P16045	Galectin-1 (LEG1_MOUSE)	0.01	0.521886
Q6ZQ38	Cullin-associated NEDD8-dissociated protein 1 (CAND1_MOUSE)	0.000572	0.521739
Q60737	Casein kinase II subunit alpha (CSK21_MOUSE)	0.02	0.521531
Q9DCH4	Eukaryotic translation initiation factor 3 subunit F (EIF3F_MOUSE)	0.02	0.520147
Q8BX70	Vacuolar protein sorting-associated protein 13C (VP13C_MOUSE)	0.00221	0.519824
Q9DC70	NADH dehydrogenase [ubiquinone] iron-sulfur protein 7, mitochondrial (NDUS7_MOUSE)	0.00103	0.514431
Q5SWU9	Acetyl-CoA carboxylase 1 (ACACA_MOUSE)	0.000243	0.512409
Q61768	Kinesin-1 heavy chain (KINH_MOUSE)	0.02	0.501269
P51863	V-type proton ATPase subunit d 1 (VA0D1_MOUSE)	0.08	0.500893
Q9CQA3	Succinate dehydrogenase [ubiquinone] iron-sulfur subunit, mitochondrial (SDHB_MOUSE)	0.00755	0.498423
Q9DBR1	5'-3' exoribonuclease 2 (XRN2_MOUSE)	0.02	0.494253
Q9JMH6	Thioredoxin reductase 1, cytoplasmic (TRXR1_MOUSE)	0.02	0.49375
Q64737	Trifunctional purine biosynthetic protein adenosine-3 (PUR2_MOUSE)	0.01	0.492188
Q8R4U6	DNA topoisomerase I, mitochondrial (TOP1M_MOUSE)	0.03	0.488619
Q9D880	Mitochondrial import inner membrane translocase subunit TIM50 (TIM50_MOUSE)	0.00243	0.488571
Q62318	Transcription intermediary factor 1-beta (TIF1B_MOUSE)	0.26	0.488372
Q3UEB3	Poly(U)-binding-splicing factor PUF60 (PUF60_MOUSE)	0.00801	0.486813
P62717	60S ribosomal protein L18a (RL18A_MOUSE)	0.02	0.482812
Q3UHQ6	Protein dopey-2 (DOP2_MOUSE)	0.000104	0.477044
Q810V0	U3 small nucleolar ribonucleoprotein protein MPP10 (MPP10_MOUSE)	0.00835	0.476404
Q5XJY5	Coatomer subunit delta (COPD_MOUSE)	0.0022	0.475524
Q6PFD9	Nuclear pore complex protein Nup98-Nup96 (NUP98_MOUSE)	0.000156	0.475439
Q01320	DNA topoisomerase 2-alpha (TOP2A_MOUSE)	0.00268	0.472414
Q8VHE0	Translocation protein SEC63 homolog (SEC63_MOUSE)	0.14	0.468085
Q9D172	ES1 protein homolog, mitochondrial (ES1_MOUSE)	0.00531	0.468085
Q922D8	C-1-tetrahydrofolate synthase, cytoplasmic (C1TC_MOUSE)	0.02	0.465789
P20108	Thioredoxin-dependent peroxide reductase, mitochondrial (PRDX3_MOUSE)	0.00399	0.462842
Q99JY0	Trifunctional enzyme subunit beta, mitochondrial (ECHB_MOUSE)	0.00556	0.46087
Q8K0C9	GDP-mannose 4,6 dehydratase (GMDS_MOUSE)	0.13	0.460594
P29416	Beta-hexosaminidase subunit alpha (HEXA_MOUSE)	0.00697	0.459677
Q9D1D4	Transmembrane emp24 domain-containing protein 10 (TMEDA_MOUSE)	0.000822	0.455017
P47857	ATP-dependent 6-phosphofructokinase, muscle type (PFKAM_MOUSE)	0.28	0.449042
Q3TIU4	2',5'-phosphodiesterase 12 (PDE12_MOUSE)	0.98	0.447573
P33610	DNA primase large subunit (PRI2_MOUSE)	0.00369	0.446857
P11983	T-complex protein 1 subunit alpha (TCPA_MOUSE)	0.0025	0.445509
P05063	Fructose-bisphosphate aldolase C (ALDOC_MOUSE)	0.00371	0.443532
P62267	40S ribosomal protein S23 (RS23_MOUSE)	0.00185	0.44012
Q99J95	Cyclin-dependent kinase 9 (CDK9_MOUSE)	0.0049	0.436667
P03975	IgE-binding protein (IGEB_MOUSE)	0.000479	0.435593
Q9WV55	Vesicle-associated membrane protein-associated protein A (VAPA_MOUSE)	0.02	0.432432
E9Q7G0	Protein Numa1 (E9Q7G0_MOUSE)	0.00131	0.432275
P50516	V-type proton ATPase catalytic subunit A (VATA_MOUSE)	0.00439	0.431383
Q8BH43	Wiskott-Aldrich syndrome protein family member 2 (WASF2_MOUSE)	0.00297	0.428571
Q9CY50	Translocon-associated protein subunit alpha (SSRA_MOUSE)	0.00496	0.421053
P63328	Serine/threonine-protein phosphatase 2B catalytic subunit alpha isoform (PP2BA_MOUSE)	0.00592	0.420645
Q9R1P3	Proteasome subunit beta type-2 (PSB2_MOUSE)	0.01	0.418118
Q8R3N1	Nucleolar protein 14 (NOP14_MOUSE)	0.00272	0.416961
O54988	STE20-like serine/threonine-protein kinase (SLK_MOUSE)	0.04	0.41555
Q01853	Transitional endoplasmic reticulum ATPase (TERA_MOUSE)	0.00056	0.411765
Q9Z110	Delta-1-pyrroline-5-carboxylate synthase (P5CS_MOUSE)	0.00338	0.410431
Q91WD1	DNA-directed RNA polymerase III subunit RPC4 (RPC4_MOUSE)	0.00128	0.409953
Q8C845	EF-hand domain-containing protein D2 (Q8C845_MOUSE)	0.05	0.408284
P62309	Small nuclear ribonucleoprotein G (RUXG_MOUSE)	0.00493	0.407143
Q8BMC4	Nucleolar protein 9 (NOP9_MOUSE)	0.01	0.404217
Q8BL66	Early endosome antigen 1 (EEA1_MOUSE)	0.00414	0.403475
Q6ZQM8	UDP-glucuronosyltransferase 1-7C (UD17C_MOUSE)	0.00629	0.402913
Q61081	Hsp90 co-chaperone Cdc37 (CDC37_MOUSE)	0.000159	0.40194
Q99LF4	tRNA-splicing ligase RtcB homolog (RTCB_MOUSE)	0.00336	0.400935
P60335	Poly(rC)-binding protein 1 (PCBP1_MOUSE)	0.000978	0.399528
Q60692	Proteasome subunit beta type-6 (PSB6_MOUSE)	0.02	0.399274
Q99LE6	ATP-binding cassette sub-family F member 2 (ABCF2_MOUSE)	0.000663	0.399027
Q64511	DNA topoisomerase 2-beta (TOP2B_MOUSE)	0.00219	0.398467
P80317	T-complex protein 1 subunit zeta (TCPZ_MOUSE)	0.02	0.398148
Q8VI93	2'-5'-oligoadenylate synthase 3 (OAS3_MOUSE)	0.000387	0.392157
Q8BLF1	Neutral cholesterol ester hydrolase 1 (NCEH1_MOUSE)	6.79e-06	0.390523
Q06185	ATP synthase subunit e, mitochondrial (ATP5I_MOUSE)	0.03	0.38956
O54984	ATPase Asna1 (ASNA_MOUSE)	0.000935	0.388462
O35593	26S proteasome non-ATPase regulatory subunit 14 (PSDE_MOUSE)	0.05	0.388158
Q9CWL8	Beta-catenin-like protein 1 (CTBL1_MOUSE)	0.05	0.382915
P97310	DNA replication licensing factor MCM2 (MCM2_MOUSE)	0.00126	0.382567
Q14C51	Pentatricopeptide repeat domain-containing protein 3, mitochondrial (PTCD3_MOUSE)	0.03	0.382423
Q9R0E1	Procollagen-lysine,2-oxoglutarate 5-dioxygenase 3 (PLOD3_MOUSE)	0.06	0.378505
P62264	40S ribosomal protein S14 (RS14_MOUSE)	0.000473	0.37623
Q91VD9	NADH-ubiquinone oxidoreductase 75 kDa subunit, mitochondrial (NDUS1_MOUSE)	0.00103	0.374319
G3X9B1	HEAT repeat containing 1 (G3X9B1_MOUSE)	0.03	0.373554
Q91YQ5	Dolichyl-diphosphooligosaccharide--protein glycosyltransferase subunit 1 (RPN1_MOUSE)	0.000185	0.37265
P14685	26S proteasome non-ATPase regulatory subunit 3 (PSMD3_MOUSE)	0.000856	0.368182
Q61206	Platelet-activating factor acetylhydrolase IB subunit beta (PA1B2_MOUSE)	0.00455	0.366525
E9Q7F2	E3 ubiquitin-protein ligase RNF169 (RN169_MOUSE)	0.06	0.366049
Q9D6R2	Isocitrate dehydrogenase [NAD] subunit alpha, mitochondrial (IDH3A_MOUSE)	0.000895	0.365079
Q9CQR2	40S ribosomal protein S21 (RS21_MOUSE)	0.000534	0.365079
O70503	Very-long-chain 3-oxoacyl-CoA reductase (DHB12_MOUSE)	0.00225	0.364991
P70460	Vasodilator-stimulated phosphoprotein (VASP_MOUSE)	0.05	0.364548
Q6ZWV3	60S ribosomal protein L10 (RL10_MOUSE)	0.96	0.364253
Q60864	Stress-induced-phosphoprotein 1 (STIP1_MOUSE)	0.000553	0.363095
P57759	Endoplasmic reticulum resident protein 29 (ERP29_MOUSE)	0.03	0.360627
E9Q6K3	Protein Pibf1 (E9Q6K3_MOUSE)	0.00171	0.360619
P09103	Protein disulfide-isomerase (PDIA1_MOUSE)	1.01e-05	0.359932
P38060	Hydroxymethylglutaryl-CoA lyase, mitochondrial (HMGCL_MOUSE)	0.000518	0.357388
P12815	Programmed cell death protein 6 (PDCD6_MOUSE)	0.00151	0.354701
Q7TT37	Elongator complex protein 1 (ELP1_MOUSE)	0.08	0.35443
Q9CPW4	Actin-related protein 2/3 complex subunit 5 (ARPC5_MOUSE)	0.00232	0.350923
P47856	Glutamine--fructose-6-phosphate aminotransferase [isomerizing] 1 (GFPT1_MOUSE)	0.00538	0.348774
P50171	Estradiol 17-beta-dehydrogenase 8 (DHB8_MOUSE)	0.04	0.348673
Q8R332	Nucleoporin p58/p45 (NUP58_MOUSE)	0.01	0.348128
P57716	Nicastrin (NICA_MOUSE)	0.000586	0.346789
Q9DB25	Dolichyl-phosphate beta-glucosyltransferase (ALG5_MOUSE)	0.09	0.344828
Q9CZW5	Mitochondrial import receptor subunit TOM70 (TOM70_MOUSE)	0.00242	0.344304
B2RXS4	Plexin-B2 (PLXB2_MOUSE)	0.000943	0.343805
P62814	V-type proton ATPase subunit B, brain isoform (VATB2_MOUSE)	0.00282	0.342657
O09159	Lysosomal alpha-mannosidase (MA2B1_MOUSE)	0.00164	0.342105
E9PVX6	Protein Mki67 (E9PVX6_MOUSE)	0.02	0.342021
Q8BTI8	Serine/arginine repetitive matrix protein 2 (SRRM2_MOUSE)	0.000125	0.34183
P40336	Vacuolar protein sorting-associated protein 26A (VP26A_MOUSE)	0.00025	0.341667
P10639	Thioredoxin (THIO_MOUSE)	5.71e-05	0.341202
O88325	Alpha-N-acetylglucosaminidase (O88325_MOUSE)	0.000505	0.33913
Q91WS0	CDGSH iron-sulfur domain-containing protein 1 (CISD1_MOUSE)	0.000627	0.336933
A0A0G2JFH2	Microtubule-associated protein (Fragment) (A0A0G2JFH2_MOUSE)	0.01	0.336
Q8R050	Eukaryotic peptide chain release factor GTP-binding subunit ERF3A (ERF3A_MOUSE)	2.59e-05	0.335878
Q9QYA2	Mitochondrial import receptor subunit TOM40 homolog (TOM40_MOUSE)	0.06	0.335238
P05201	Aspartate aminotransferase, cytoplasmic (AATC_MOUSE)	0.00152	0.333636
Q9DCL9	Multifunctional protein ADE2 (PUR6_MOUSE)	0.00072	0.332487
Q80X68	Citrate synthase (Q80X68_MOUSE)	8.41e-05	0.331897
Q9DAR7	m7GpppX diphosphatase (DCPS_MOUSE)	0.02	0.331707
Q8CI11	Guanine nucleotide-binding protein-like 3 (GNL3_MOUSE)	0.000484	0.328261
Q8K411	Presequence protease, mitochondrial (PREP_MOUSE)	0.03	0.328125
Q99KP6	Pre-mRNA-processing factor 19 (PRP19_MOUSE)	0.000122	0.327628
Q9EPE9	Manganese-transporting ATPase 13A1 (AT131_MOUSE)	0.11	0.327586
Q99J77	N-acetylneuraminic acid synthase (Sialic acid synthase) (Q99J77_MOUSE)	0.00572	0.326019
Q9D1P4	Cysteine and histidine-rich domain-containing protein 1 (CHRD1_MOUSE)	0.07	0.325359
Q9CPQ1	Cytochrome c oxidase subunit 6C (COX6C_MOUSE)	0.58	0.324121
Q8BH61	Coagulation factor XIII A chain (F13A_MOUSE)	0.00221	0.316514
Q05D44	Eukaryotic translation initiation factor 5B (IF2P_MOUSE)	0.000307	0.315508
Q9ERS2	NADH dehydrogenase [ubiquinone] 1 alpha subcomplex subunit 13 (NDUAD_MOUSE)	0.000156	0.31422
P09055	Integrin beta-1 (ITB1_MOUSE)	0.00309	0.314
A0A087WQA0	Bcl-2-associated transcription factor 1 (A0A087WQA0_MOUSE)	0.00372	0.310734
Q8R164	Valacyclovir hydrolase (BPHL_MOUSE)	0.00293	0.308668
Q05144	Ras-related C3 botulinum toxin substrate 2 (RAC2_MOUSE)	0.00132	0.308491
P29341	Polyadenylate-binding protein 1 (PABP1_MOUSE)	0.00596	0.307888
P14733	Lamin-B1 (LMNB1_MOUSE)	0.00296	0.307788
Q9CRT8	Exportin-T (XPOT_MOUSE)	0.00123	0.30445
Q8CDN6	Thioredoxin-like protein 1 (TXNL1_MOUSE)	9.16e-06	0.303103
P70698	CTP synthase 1 (PYRG1_MOUSE)	0.00844	0.30198
Q9D0K2	Succinyl-CoA:3-ketoacid coenzyme A transferase 1, mitochondrial (SCOT1_MOUSE)	0.75	0.300794
Q8C147	Dedicator of cytokinesis protein 8 (DOCK8_MOUSE)	0.03	0.29904
Q6ZWZ6	40S ribosomal protein S12 (Q6ZWZ6_MOUSE)	0.000181	0.297549
Q9D0I9	Arginine--tRNA ligase, cytoplasmic (SYRC_MOUSE)	0.00104	0.296715
Q9JL35	High mobility group nucleosome-binding domain-containing protein 5 (HMGN5_MOUSE)	0.00238	0.293458
Q99KK7	Dipeptidyl peptidase 3 (DPP3_MOUSE)	0.05	0.291379
Q61024	Asparagine synthetase [glutamine-hydrolyzing] (ASNS_MOUSE)	0.00241	0.288433
Q99M31	Heat shock 70 kDa protein 14 (HSP7E_MOUSE)	0.000578	0.287597
Q9D0E1	Heterogeneous nuclear ribonucleoprotein M (HNRPM_MOUSE)	0.00122	0.286416
P49722	Proteasome subunit alpha type-2 (PSA2_MOUSE)	7.47e-05	0.281407
P41241	Tyrosine-protein kinase CSK (CSK_MOUSE)	0.00613	0.281107
Q9CZX0	Elongator complex protein 3 (ELP3_MOUSE)	0.02	0.27991
Q8R1B4	Eukaryotic translation initiation factor 3 subunit C (EIF3C_MOUSE)	0.000708	0.277322
P08228	Superoxide dismutase [Cu-Zn] (SODC_MOUSE)	0.00227	0.277005
Q99PT1	Rho GDP-dissociation inhibitor 1 (GDIR1_MOUSE)	0.000312	0.276364
P70168	Importin subunit beta-1 (IMB1_MOUSE)	0.000897	0.275615
Q6DID3	Protein SCAF8 (SCAF8_MOUSE)	0.00268	0.274867
Q61102	ATP-binding cassette sub-family B member 7, mitochondrial (ABCB7_MOUSE)	0.00231	0.272198
P14115	60S ribosomal protein L27a (RL27A_MOUSE)	0.000282	0.270642
Q80X85	28S ribosomal protein S7, mitochondrial (RT07_MOUSE)	0.06	0.270248
Q8C0M9	Isoaspartyl peptidase/L-asparaginase (ASGL1_MOUSE)	0.02	0.268254
Q07076	Annexin A7 (ANXA7_MOUSE)	0.00162	0.268033
Q99M28	RNA-binding protein with serine-rich domain 1 (RNPS1_MOUSE)	0.000103	0.266925
Q8BFR4	N-acetylglucosamine-6-sulfatase (GNS_MOUSE)	0.04	0.265705
P62075	Mitochondrial import inner membrane translocase subunit Tim13 (TIM13_MOUSE)	0.000808	0.261569
Q9CZ30	Obg-like ATPase 1 (OLA1_MOUSE)	0.000627	0.259627
Q9CXW3	Calcyclin-binding protein (CYBP_MOUSE)	0.000765	0.259398
Q9D5T0	ATPase family AAA domain-containing protein 1 (ATAD1_MOUSE)	0.02	0.258312
O70145	Neutrophil cytosol factor 2 (NCF2_MOUSE)	0.00896	0.254662
Q8BJS4	SUN domain-containing protein 2 (SUN2_MOUSE)	0.02	0.254545
Q99KR3	Beta-lactamase-like protein 2 (LACB2_MOUSE)	0.02	0.253854
Q8BP47	Asparagine--tRNA ligase, cytoplasmic (SYNC_MOUSE)	1.42e-05	0.252665
Q9QZD9	Eukaryotic translation initiation factor 3 subunit I (EIF3I_MOUSE)	0.00014	0.251908
Q9CQ65	S-methyl-5'-thioadenosine phosphorylase (MTAP_MOUSE)	0.000482	0.24939
B1AZI6	THO complex subunit 2 (THOC2_MOUSE)	0.00199	0.246014
Q9DBG5	Perilipin-3 (PLIN3_MOUSE)	0.000184	0.244256
B2RT44	LON peptidase N-terminal domain and ring finger 2 (B2RT44_MOUSE)	8.24e-05	0.243902
P48036	Annexin A5 (ANXA5_MOUSE)	0.000204	0.243636
Q99JX4	Eukaryotic translation initiation factor 3 subunit M (EIF3M_MOUSE)	0.04	0.243531
P57784	U2 small nuclear ribonucleoprotein A' (RU2A_MOUSE)	8.66e-05	0.242199
Q61263	Sterol O-acyltransferase 1 (SOAT1_MOUSE)	0.05	0.242173
Q9Z0P5	Twinfilin-2 (TWF2_MOUSE)	0.16	0.240964
Q8BGS0	Protein MAK16 homolog (MAK16_MOUSE)	0.00952	0.240575
Q8CH18	Cell division cycle and apoptosis regulator protein 1 (CCAR1_MOUSE)	0.03	0.239764
Q91YR7	Pre-mRNA-processing factor 6 (PRP6_MOUSE)	0.000207	0.239153
Q9CSH3	Exosome complex exonuclease RRP44 (RRP44_MOUSE)	0.00187	0.238182
P47811	Mitogen-activated protein kinase 14 (MK14_MOUSE)	0.0076	0.23715
O09131	Glutathione S-transferase omega-1 (GSTO1_MOUSE)	1.86e-06	0.233459
Q810A7	ATP-dependent RNA helicase DDX42 (DDX42_MOUSE)	0.02	0.23275
Q921M3	Splicing factor 3B subunit 3 (SF3B3_MOUSE)	0.00045	0.232065
Q9DBC7	cAMP-dependent protein kinase type I-alpha regulatory subunit (KAP0_MOUSE)	0.00168	0.230357
O08795	Glucosidase 2 subunit beta (GLU2B_MOUSE)	0.03	0.229412
O35857	Mitochondrial import inner membrane translocase subunit TIM44 (TIM44_MOUSE)	0.00022	0.229369
Q8BP67	60S ribosomal protein L24 (RL24_MOUSE)	7.01e-06	0.228471
Q99JR1	Sideroflexin-1 (SFXN1_MOUSE)	0.000165	0.228276
A0A0A6YVS7	Quinone oxidoreductase (Fragment) (A0A0A6YVS7_MOUSE)	0.04	0.226933
P24527	Leukotriene A-4 hydrolase (LKHA4_MOUSE)	7.63e-05	0.226404
F6VBB8	MCG5732 (F6VBB8_MOUSE)	0.12	0.226
Q9EPL8	Importin-7 (IPO7_MOUSE)	0.00419	0.223529
Q8CB12	Gasdermin-C3 (GSDC3_MOUSE)	7.28e-05	0.222707
Q8BFZ9	Erlin-2 (ERLN2_MOUSE)	0.02	0.221831
P56480	ATP synthase subunit beta, mitochondrial (ATPB_MOUSE)	2.32e-05	0.220388
Q8JZQ9	Eukaryotic translation initiation factor 3 subunit B (EIF3B_MOUSE)	6.29e-05	0.219477
Q61599	Rho GDP-dissociation inhibitor 2 (GDIR2_MOUSE)	0.000341	0.219365
P99027	60S acidic ribosomal protein P2 (RLA2_MOUSE)	2.89e-05	0.215546
Q8K009	Mitochondrial 10-formyltetrahydrofolate dehydrogenase (AL1L2_MOUSE)	0.02	0.215254
E9Q5G3	Kinesin-like protein KIF23 (KIF23_MOUSE)	0.02	0.213992
Q04750	DNA topoisomerase 1 (TOP1_MOUSE)	1e-05	0.213483
P28271	Cytoplasmic aconitate hydratase (ACOC_MOUSE)	0.000714	0.212598
Q9D0F3	Protein ERGIC-53 (LMAN1_MOUSE)	0.000114	0.212389
Q8BWY3	Eukaryotic peptide chain release factor subunit 1 (ERF1_MOUSE)	0.000196	0.209489
E9Q3G8	Protein Nup153 (E9Q3G8_MOUSE)	0.000402	0.207885
Q6A0A9	Constitutive coactivator of PPAR-gamma-like protein 1 (F120A_MOUSE)	3.14e-05	0.206809
P68040	Receptor of activated protein C kinase 1 (RACK1_MOUSE)	2.69e-05	0.206158
P99026	Proteasome subunit beta type-4 (PSB4_MOUSE)	9.79e-05	0.206094
P14206	40S ribosomal protein SA (RSSA_MOUSE)	1.38e-05	0.205592
P12382	ATP-dependent 6-phosphofructokinase, liver type (PFKAL_MOUSE)	2.01e-05	0.204839
Q99JI4	26S proteasome non-ATPase regulatory subunit 6 (PSMD6_MOUSE)	0.000519	0.20436
A0A087WQN2	Prothymosin alpha (Fragment) (A0A087WQN2_MOUSE)	0.00934	0.204167
Q99ME9	Nucleolar GTP-binding protein 1 (NOG1_MOUSE)	0.000138	0.204124
P38647	Stress-70 protein, mitochondrial (GRP75_MOUSE)	1.59e-08	0.2009
P19157	Glutathione S-transferase P 1 (GSTP1_MOUSE)	0.00319	0.2
Q922Q8	Leucine-rich repeat-containing protein 59 (LRC59_MOUSE)	0.000267	0.19869
P97855	Ras GTPase-activating protein-binding protein 1 (G3BP1_MOUSE)	0.000117	0.198058
Q9D952	Envoplakin (EVPL_MOUSE)	5.24e-08	0.19802
Q9JKR6	Hypoxia up-regulated protein 1 (HYOU1_MOUSE)	0.000513	0.197857
Q6GQT9	Nodal modulator 1 (NOMO1_MOUSE)	0.00457	0.196491
P32921	Tryptophan--tRNA ligase, cytoplasmic (SYWC_MOUSE)	6.4e-06	0.196487
Q9JI13	Something about silencing protein 10 (SAS10_MOUSE)	0.00898	0.195862
P26443	Glutamate dehydrogenase 1, mitochondrial (DHE3_MOUSE)	0.000353	0.194561
Q8JZQ2	AFG3-like protein 2 (AFG32_MOUSE)	0.000256	0.194231
Q99KG3	RNA-binding protein 10 (RBM10_MOUSE)	3.76e-08	0.19404
Q99LC5	Electron transfer flavoprotein subunit alpha, mitochondrial (ETFA_MOUSE)	1.15e-05	0.192308
Q8K1Z0	Ubiquinone biosynthesis protein COQ9, mitochondrial (COQ9_MOUSE)	0.00147	0.191111
Q99LP6	GrpE protein homolog 1, mitochondrial (GRPE1_MOUSE)	4.88e-05	0.190789
Q9JIF7	Coatomer subunit beta (COPB_MOUSE)	0.03	0.190509
Q78PY7	Staphylococcal nuclease domain-containing protein 1 (SND1_MOUSE)	4.25e-05	0.188172
O54825	Bystin (BYST_MOUSE)	0.00343	0.186957
Q9D0T1	NHP2-like protein 1 (NH2L1_MOUSE)	1.58e-05	0.186577
Q8BYB9	Protein O-glucosyltransferase 1 (PGLT1_MOUSE)	0.03	0.186392
Q8BHN3	Neutral alpha-glucosidase AB (GANAB_MOUSE)	7.29e-08	0.185955
Q9CR60	Vesicle transport protein GOT1B (GOT1B_MOUSE)	0.000737	0.185121
P20029	78 kDa glucose-regulated protein (GRP78_MOUSE)	1.52e-06	0.184953
P56391	Cytochrome c oxidase subunit 6B1 (CX6B1_MOUSE)	0.00709	0.18484
P99024	Tubulin beta-5 chain (TBB5_MOUSE)	3.02e-06	0.184074
Q9JHU9	Inositol-3-phosphate synthase 1 (INO1_MOUSE)	3.31e-07	0.183013
Q9WTL7	Acyl-protein thioesterase 2 (LYPA2_MOUSE)	0.03	0.180357
P30416	Peptidyl-prolyl cis-trans isomerase FKBP4 (FKBP4_MOUSE)	1.64e-06	0.180328
Q64152	Transcription factor BTF3 (BTF3_MOUSE)	0.000222	0.180165
P62918	60S ribosomal protein L8 (RL8_MOUSE)	0.000536	0.179657
O88271	Craniofacial development protein 1 (CFDP1_MOUSE)	5.9e-05	0.179402
P00493	Hypoxanthine-guanine phosphoribosyltransferase (HPRT_MOUSE)	3.4e-07	0.178814
Q8CGF7	Transcription elongation regulator 1 (TCRG1_MOUSE)	1.84e-05	0.178788
Q9CR41	Huntingtin-interacting protein K (HYPK_MOUSE)	0.35	0.177665
Q9ES52	Phosphatidylinositol 3,4,5-trisphosphate 5-phosphatase 1 (SHIP1_MOUSE)	0.000233	0.177474
Q9JIH2	Nuclear pore complex protein Nup50 (NUP50_MOUSE)	0.02	0.177198
P50580	Proliferation-associated protein 2G4 (PA2G4_MOUSE)	1.62e-05	0.176687
Q9CR68	Cytochrome b-c1 complex subunit Rieske, mitochondrial (UCRI_MOUSE)	2.2e-05	0.175057
Q9D8S4	Oligoribonuclease, mitochondrial (ORN_MOUSE)	0.00747	0.174766
Q9D0M3	Cytochrome c1, heme protein, mitochondrial (CY1_MOUSE)	9e-05	0.173713
Q9DBN5	Lon protease homolog 2, peroxisomal (LONP2_MOUSE)	0.06	0.170616
Q8VDP4	Cell cycle and apoptosis regulator protein 2 (CCAR2_MOUSE)	0.00773	0.169524
Q9D662	Protein transport protein Sec23B (SC23B_MOUSE)	0.00286	0.16881
Q9EST5	Acidic leucine-rich nuclear phosphoprotein 32 family member B (AN32B_MOUSE)	4.28e-06	0.166154
Q8C8R3	Ankyrin-2 (ANK2_MOUSE)	0.00668	0.166117
D3Z7A8	Protein Wdr95 (D3Z7A8_MOUSE)	3.33e-07	0.165385
P06745	Glucose-6-phosphate isomerase (G6PI_MOUSE)	0.00107	0.164253
P19096	Fatty acid synthase (FAS_MOUSE)	0.00527	0.163115
Q925I1	ATPase family AAA domain-containing protein 3 (ATAD3_MOUSE)	0.02	0.162896
P40142	Transketolase (TKT_MOUSE)	4.72e-06	0.160955
P62137	Serine/threonine-protein phosphatase PP1-alpha catalytic subunit (PP1A_MOUSE)	3.95e-06	0.15684
Q9R0N0	Galactokinase (GALK1_MOUSE)	1.4e-06	0.15442
Q9DCT2	NADH dehydrogenase [ubiquinone] iron-sulfur protein 3, mitochondrial (NDUS3_MOUSE)	2.43e-05	0.150591
P42125	Enoyl-CoA delta isomerase 1, mitochondrial (ECI1_MOUSE)	9.39e-08	0.15
Q8N7N5	DDB1- and CUL4-associated factor 8 (DCAF8_MOUSE)	0.00144	0.15
Q61753	D-3-phosphoglycerate dehydrogenase (SERA_MOUSE)	5.07e-07	0.148246
P51432	1-phosphatidylinositol 4,5-bisphosphate phosphodiesterase beta-3 (PLCB3_MOUSE)	0.01	0.148
P51660	Peroxisomal multifunctional enzyme type 2 (DHB4_MOUSE)	2.25e-05	0.147479
Q9DC61	Mitochondrial-processing peptidase subunit alpha (MPPA_MOUSE)	1.67e-06	0.147036
Q8R4N0	Citrate lyase subunit beta-like protein, mitochondrial (CLYBL_MOUSE)	0.00501	0.146445
Q8K2Y7	39S ribosomal protein L47, mitochondrial (RM47_MOUSE)	0.24	0.14376
P54071	Isocitrate dehydrogenase [NADP], mitochondrial (IDHP_MOUSE)	1.11e-06	0.14359
E9Q5C9	Protein Nolc1 (E9Q5C9_MOUSE)	6e-05	0.143178
Q6P5F6	Zinc transporter ZIP10 (S39AA_MOUSE)	0.000131	0.142531
Q9Z1F9	SUMO-activating enzyme subunit 2 (SAE2_MOUSE)	0.000482	0.14135
Q80YD1	ATP-dependent RNA helicase SUPV3L1, mitochondrial (SUV3_MOUSE)	0.01	0.14026
P97807	Fumarate hydratase, mitochondrial (FUMH_MOUSE)	4.33e-09	0.139323
G3X972	Protein Sec24c (G3X972_MOUSE)	0.000166	0.139245
D3Z7P3	Glutaminase kidney isoform, mitochondrial (GLSK_MOUSE)	0.000581	0.138589
Q9R0Q7	Prostaglandin E synthase 3 (TEBP_MOUSE)	0.02	0.136538
P63038	60 kDa heat shock protein, mitochondrial (CH60_MOUSE)	2.13e-09	0.134078
Q9QYS9	Protein quaking (QKI_MOUSE)	0.01	0.133071
P17095	High mobility group protein HMG-I/HMG-Y (HMGA1_MOUSE)	0.000841	0.131429
Q9Z2I9	Succinyl-CoA ligase [ADP-forming] subunit beta, mitochondrial (SUCB1_MOUSE)	0.00264	0.13125
P67778	Prohibitin (PHB_MOUSE)	3.05e-07	0.130469
Q9WUA2	Phenylalanine--tRNA ligase beta subunit (SYFB_MOUSE)	2.92e-05	0.130435
Q8BPU7	Engulfment and cell motility protein 1 (ELMO1_MOUSE)	1.87e-06	0.129375
Q91VK1	Basic leucine zipper and W2 domain-containing protein 2 (BZW2_MOUSE)	3.56e-06	0.129026
Q99KC8	von Willebrand factor A domain-containing protein 5A (VMA5A_MOUSE)	2.23e-06	0.128538
Q7TNV0	Protein DEK (DEK_MOUSE)	8.94e-05	0.128386
P70268	Serine/threonine-protein kinase N1 (PKN1_MOUSE)	0.0085	0.127503
Q99P91	Transmembrane glycoprotein NMB (GPNMB_MOUSE)	0.28	0.125943
Q640M1	U3 small nucleolar RNA-associated protein 14 homolog A (UT14A_MOUSE)	0.00664	0.125143
P21995	Embigin (EMB_MOUSE)	6e-05	0.125
P09405	Nucleolin (NUCL_MOUSE)	1.32e-12	0.125
Q8BJ71	Nuclear pore complex protein Nup93 (NUP93_MOUSE)	4.97e-06	0.124573
Q62376	U1 small nuclear ribonucleoprotein 70 kDa (RU17_MOUSE)	1.48e-07	0.122388
Q80ZW2	Protein THEM6 (THEM6_MOUSE)	3.5e-07	0.122152
Q9WTP6	Adenylate kinase 2, mitochondrial (KAD2_MOUSE)	3.63e-08	0.1216
P08030	Adenine phosphoribosyltransferase (APT_MOUSE)	9.13e-07	0.119171
Q61029	Lamina-associated polypeptide 2, isoforms beta/delta/epsilon/gamma (LAP2B_MOUSE)	0.000165	0.118463
K3W4Q5	Protein Fam186a (K3W4Q5_MOUSE)	3.29e-05	0.115556
Q9CU62	Structural maintenance of chromosomes protein 1A (SMC1A_MOUSE)	2.05e-06	0.115169
Q5SUR0	Phosphoribosylformylglycinamidine synthase (PUR4_MOUSE)	3.25e-06	0.113913
Q3TBT3	Stimulator of interferon genes protein (STING_MOUSE)	0.00877	0.112658
Q8K2B3	Succinate dehydrogenase [ubiquinone] flavoprotein subunit, mitochondrial (SDHA_MOUSE)	0.000121	0.112327
Q91WN1	DnaJ homolog subfamily C member 9 (DNJC9_MOUSE)	0.00254	0.111613
Q3UV17	Keratin, type II cytoskeletal 2 oral (K22O_MOUSE)	0.000204	0.111111
O88569	Heterogeneous nuclear ribonucleoproteins A2/B1 (ROA2_MOUSE)	4.71e-06	0.110355
E9Q3C1	Protein C2cd2 (E9Q3C1_MOUSE)	0.65	0.110227
P13864	DNA (cytosine-5)-methyltransferase 1 (DNMT1_MOUSE)	0.00764	0.109946
Q8BH95	Enoyl-CoA hydratase, mitochondrial (ECHM_MOUSE)	0.00209	0.109717
Q61990	Poly(rC)-binding protein 2 (PCBP2_MOUSE)	0.000102	0.109353
P63017	Heat shock cognate 71 kDa protein (HSP7C_MOUSE)	5.36e-06	0.109281
Q61941	NAD(P) transhydrogenase, mitochondrial (NNTM_MOUSE)	0.00135	0.10909
P61202	COP9 signalosome complex subunit 2 (CSN2_MOUSE)	0.00561	0.108802
Q6P5F9	Exportin-1 (XPO1_MOUSE)	2.78e-09	0.108017
Q9CR57	60S ribosomal protein L14 (RL14_MOUSE)	4.42e-08	0.106484
O88520	Leucine-rich repeat protein SHOC-2 (SHOC2_MOUSE)	5.2e-06	0.1056
Q8CJF7	Protein ELYS (ELYS_MOUSE)	0.00942	0.105556
Q6ZQL4	WD repeat-containing protein 43 (WDR43_MOUSE)	0.000768	0.105325
Q6P5E6	ADP-ribosylation factor-binding protein GGA2 (GGA2_MOUSE)	0.00914	0.104444
Q6PGB6	N-alpha-acetyltransferase 50 (NAA50_MOUSE)	2.51e-05	0.103279
Q9JJ28	Protein flightless-1 homolog (FLII_MOUSE)	0.000179	0.102941
Q60932	Voltage-dependent anion-selective channel protein 1 (VDAC1_MOUSE)	0.00431	0.102564
Q61033	Lamina-associated polypeptide 2, isoforms alpha/zeta (LAP2A_MOUSE)	7.4e-05	0.102459
P97452	Ribosome biogenesis protein BOP1 (BOP1_MOUSE)	4.49e-05	0.10124
P62320	Small nuclear ribonucleoprotein Sm D3 (SMD3_MOUSE)	0.01	0.100862
Q9JKX4	Protein AATF (AATF_MOUSE)	0.00839	0.100577
Q8K0D5	Elongation factor G, mitochondrial (EFGM_MOUSE)	0.00565	0.0991228
P05202	Aspartate aminotransferase, mitochondrial (AATM_MOUSE)	4.85e-06	0.0966074
Q9Z315	U4/U6.U5 tri-snRNP-associated protein 1 (SNUT1_MOUSE)	1.41e-06	0.0954082
Q8BMF4	Dihydrolipoyllysine-residue acetyltransferase component of pyruvate dehydrogenase complex, mitochondrial (ODP2_MOUSE)	2.38e-06	0.095122
Q8R2Y8	Peptidyl-tRNA hydrolase 2, mitochondrial (PTH2_MOUSE)	1.6e-05	0.0950998
Q9D6S7	Ribosome-recycling factor, mitochondrial (RRFM_MOUSE)	0.00136	0.095082
Q8CG29	Myosin IF (Q8CG29_MOUSE)	0.08	0.0950704
Q8R326	Paraspeckle component 1 (PSPC1_MOUSE)	1.57e-05	0.0942029
P54728	UV excision repair protein RAD23 homolog B (RD23B_MOUSE)	0.01	0.0936252
Q3TUF7	YEATS domain-containing protein 2 (YETS2_MOUSE)	0.04	0.0935798
Q76MZ3	Serine/threonine-protein phosphatase 2A 65 kDa regulatory subunit A alpha isoform (2AAA_MOUSE)	0.01	0.0931507
P63330	Serine/threonine-protein phosphatase 2A catalytic subunit alpha isoform (PP2AA_MOUSE)	8.28e-07	0.0930339
Q8VEM8	Phosphate carrier protein, mitochondrial (MPCP_MOUSE)	0.01	0.0928613
Q9CRB2	H/ACA ribonucleoprotein complex subunit 2 (NHP2_MOUSE)	0.02	0.09274
Q3TXS7	26S proteasome non-ATPase regulatory subunit 1 (PSMD1_MOUSE)	0.000426	0.0923077
P70362	Ubiquitin fusion degradation protein 1 homolog (UFD1_MOUSE)	0.00917	0.0919643
P08249	Malate dehydrogenase, mitochondrial (MDHM_MOUSE)	7.28e-08	0.0916667
P62315	Small nuclear ribonucleoprotein Sm D1 (SMD1_MOUSE)	2.21e-06	0.0916667
Q9Z204	Heterogeneous nuclear ribonucleoproteins C1/C2 (HNRPC_MOUSE)	3.56e-07	0.0907121
Q8BK67	Protein RCC2 (RCC2_MOUSE)	4.76e-07	0.0905495
Q6P5E4	UDP-glucose:glycoprotein glucosyltransferase 1 (UGGG1_MOUSE)	0.00649	0.0896552
Q9CXY6	Interleukin enhancer-binding factor 2 (ILF2_MOUSE)	4.7e-05	0.0892734
Q3U0V1	Far upstream element-binding protein 2 (FUBP2_MOUSE)	2.01e-06	0.0885117
P52480	Pyruvate kinase PKM (KPYM_MOUSE)	3.46e-05	0.08825
Q99L13	3-hydroxyisobutyrate dehydrogenase, mitochondrial (3HIDH_MOUSE)	0.00535	0.0867187
Q8CI94	Glycogen phosphorylase, brain form (PYGB_MOUSE)	0.02	0.0859577
Q9D2R0	Acetoacetyl-CoA synthetase (AACS_MOUSE)	0.000797	0.0849215
P48962	ADP/ATP translocase 1 (ADT1_MOUSE)	5.18e-07	0.082069
Q8BGQ7	Alanine--tRNA ligase, cytoplasmic (SYAC_MOUSE)	2.65e-06	0.0819521
P13020	Gelsolin (GELS_MOUSE)	1.99e-05	0.0814815
Q8BGD9	Eukaryotic translation initiation factor 4B (IF4B_MOUSE)	4.79e-07	0.0813433
P80316	T-complex protein 1 subunit epsilon (TCPE_MOUSE)	3.48e-07	0.079703
Q8BVY0	Ribosomal L1 domain-containing protein 1 (RL1D1_MOUSE)	9.53e-06	0.0796154
P62911	60S ribosomal protein L32 (RL32_MOUSE)	4.45e-09	0.0795031
Q9EQH2	Endoplasmic reticulum aminopeptidase 1 (ERAP1_MOUSE)	0.00564	0.0783951
Q9JHS9	Spliceosome-associated protein CWC15 homolog (CWC15_MOUSE)	0.00353	0.0776724
P55264	Adenosine kinase (ADK_MOUSE)	2.54e-06	0.0772807
Q9DBL7	Bifunctional coenzyme A synthase (COASY_MOUSE)	0.000466	0.0755741
Q3TWW8	Serine/arginine-rich splicing factor 6 (SRSF6_MOUSE)	5.24e-07	0.0751412
Q9JHJ0	Tropomodulin-3 (TMOD3_MOUSE)	0.000524	0.0746479
Q9JL26	Formin-like protein 1 (FMNL1_MOUSE)	0.000218	0.0746006
Q9Z2I8	Succinyl-CoA ligase [GDP-forming] subunit beta, mitochondrial (SUCB2_MOUSE)	6.26e-07	0.0736211
Q9CX86	Heterogeneous nuclear ribonucleoprotein A0 (ROA0_MOUSE)	1.56e-07	0.0728878
O08709	Peroxiredoxin-6 (PRDX6_MOUSE)	0.01	0.0722222
Q6ZWN5	40S ribosomal protein S9 (RS9_MOUSE)	5.93e-07	0.0721705
P40124	Adenylyl cyclase-associated protein 1 (CAP1_MOUSE)	1.62e-05	0.0703226
P53395	Lipoamide acyltransferase component of branched-chain alpha-keto acid dehydrogenase complex, mitochondrial (ODB2_MOUSE)	3.04e-05	0.0702041
E9QN31	Probable 28S rRNA (cytosine-C(5))-methyltransferase (E9QN31_MOUSE)	0.00551	0.0700855
Q62093	Serine/arginine-rich splicing factor 2 (SRSF2_MOUSE)	5.14e-07	0.0697368
Q9D8B3	Charged multivesicular body protein 4b (CHM4B_MOUSE)	0.00386	0.0678218
Q9QUR7	Peptidyl-prolyl cis-trans isomerase NIMA-interacting 1 (PIN1_MOUSE)	0.00368	0.0673684
P62830	60S ribosomal protein L23 (RL23_MOUSE)	3.82e-09	0.0668317
Q9JKB3	Y-box-binding protein 3 (YBOX3_MOUSE)	0.000193	0.0648376
Q921K2	Poly [ADP-ribose] polymerase (Q921K2_MOUSE)	1.73e-07	0.0642458
Q9CQF3	Cleavage and polyadenylation specificity factor subunit 5 (CPSF5_MOUSE)	1.26e-06	0.0642105
Q6PGF5	BMS1 homolog, ribosome assembly protein (Yeast) (Q6PGF5_MOUSE)	0.00254	0.0641463
Q8JZU2	Tricarboxylate transport protein, mitochondrial (TXTP_MOUSE)	9.9e-05	0.0623377
Q60749	KH domain-containing, RNA-binding, signal transduction-associated protein 1 (KHDR1_MOUSE)	6.4e-07	0.062069
P09411	Phosphoglycerate kinase 1 (PGK1_MOUSE)	9.27e-09	0.0617225
Q8BT60	Copine-3 (CPNE3_MOUSE)	0.000219	0.0606374
Q8K1I7	WAS/WASL-interacting protein family member 1 (WIPF1_MOUSE)	0.000844	0.0601942
P27659	60S ribosomal protein L3 (RL3_MOUSE)	0.00359	0.05888
Q3U9G9	Lamin-B receptor (LBR_MOUSE)	4.96e-06	0.0577465
Q8BWT1	3-ketoacyl-CoA thiolase, mitochondrial (THIM_MOUSE)	0.000241	0.0571429
Q8C2Q3	RNA-binding protein 14 (RBM14_MOUSE)	0.0011	0.0569132
P43276	Histone H1.5 (H15_MOUSE)	2.16e-07	0.0565657
Q5XJF6	Ribosomal protein (Q5XJF6_MOUSE)	0.00134	0.0560396
A0A0G2JDE4	Protein Traj2 (Fragment) (A0A0G2JDE4_MOUSE)	0.00116	0.055108
Q64133	Amine oxidase [flavin-containing] A (AOFA_MOUSE)	0.000852	0.0550986
P30681	High mobility group protein B2 (HMGB2_MOUSE)	3.75e-06	0.0544805
Q9CT10	Ran-binding protein 3 (RANB3_MOUSE)	0.000156	0.0538851
P97797	Tyrosine-protein phosphatase non-receptor type substrate 1 (SHPS1_MOUSE)	0.00201	0.0532308
Q5SWD9	Pre-rRNA-processing protein TSR1 homolog (TSR1_MOUSE)	0.00113	0.0520917
P14576	Signal recognition particle 54 kDa protein (SRP54_MOUSE)	1.68e-06	0.0513245
P17809	Solute carrier family 2, facilitated glucose transporter member 1 (GTR1_MOUSE)	2.28e-07	0.0512987
Q6A028	Switch-associated protein 70 (SWP70_MOUSE)	0.000646	0.0510418
Q922B1	O-acetyl-ADP-ribose deacetylase MACROD1 (MACD1_MOUSE)	0.000515	0.0509009
Q91VW3	SH3 domain-binding glutamic acid-rich-like protein 3 (SH3L3_MOUSE)	0.00125	0.0506481
Q9JIK5	Nucleolar RNA helicase 2 (DDX21_MOUSE)	6.86e-10	0.0505848
Q9CZH3	Proteasome assembly chaperone 3 (PSMG3_MOUSE)	0.00144	0.0501976
Q61823	Programmed cell death protein 4 (PDCD4_MOUSE)	0.000591	0.0501607
Q60972	Histone-binding protein RBBP4 (RBBP4_MOUSE)	0.00116	0.0494845
Q99JX7	Nuclear RNA export factor 1 (NXF1_MOUSE)	0.00173	0.049384
Q3TBW2	39S ribosomal protein L10, mitochondrial (RM10_MOUSE)	0.00191	0.0488177
Q56A08	G patch domain and KOW motifs-containing protein (GPKOW_MOUSE)	0.000562	0.0476177
Q8K4Z5	Splicing factor 3A subunit 1 (SF3A1_MOUSE)	0.00141	0.047027
P70227	Inositol 1,4,5-trisphosphate receptor type 3 (ITPR3_MOUSE)	8.5e-05	0.0465507
Q8BK64	Activator of 90 kDa heat shock protein ATPase homolog 1 (AHSA1_MOUSE)	4.26e-12	0.0451327
A2ADY9	Protein DDI1 homolog 2 (DDI2_MOUSE)	4.53e-05	0.0450893
P62849	40S ribosomal protein S24 (RS24_MOUSE)	4.57e-08	0.044715
P43275	Histone H1.1 (H11_MOUSE)	6.97e-07	0.0435638
Q9Z2X1	Heterogeneous nuclear ribonucleoprotein F (HNRPF_MOUSE)	6.26e-07	0.0435556
Q6PDI5	Proteasome-associated protein ECM29 homolog (ECM29_MOUSE)	0.000876	0.0433623
P63321	Ras-related protein Ral-A (RALA_MOUSE)	0.00221	0.0432075
P84104	Serine/arginine-rich splicing factor 3 (SRSF3_MOUSE)	0.00311	0.0431985
Q91VR5	ATP-dependent RNA helicase DDX1 (DDX1_MOUSE)	1.05e-05	0.0431432
Q9EP69	Phosphatidylinositide phosphatase SAC1 (SAC1_MOUSE)	0.000485	0.0429898
Q9DBD5	Proline-, glutamic acid- and leucine-rich protein 1 (PELP1_MOUSE)	8.18e-05	0.0404461
Q8CFI7	DNA-directed RNA polymerase II subunit RPB2 (RPB2_MOUSE)	0.00105	0.0404187
Q9ESX5	H/ACA ribonucleoprotein complex subunit 4 (DKC1_MOUSE)	0.00289	0.0397143
Q6P5D8	Structural maintenance of chromosomes flexible hinge domain-containing protein 1 (SMHD1_MOUSE)	0.00106	0.0396111
A0A087WQH8	Probable UDP-sugar transporter protein SLC35A4 (A0A087WQH8_MOUSE)	0.000691	0.038394
Q6PIP5	NudC domain-containing protein 1 (NUDC1_MOUSE)	0.000936	0.0375011
Q8BH59	Calcium-binding mitochondrial carrier protein Aralar1 (CMC1_MOUSE)	2.45e-05	0.0359345
Q8BTS4	Nuclear pore complex protein Nup54 (NUP54_MOUSE)	0.1	0.0357937
Q9QYJ0	DnaJ homolog subfamily A member 2 (DNJA2_MOUSE)	7.99e-08	0.0355932
Q8VH51	RNA-binding protein 39 (RBM39_MOUSE)	0.000768	0.0350682
Q8QZT1	Acetyl-CoA acetyltransferase, mitochondrial (THIL_MOUSE)	0.00178	0.034527
P17751	Triosephosphate isomerase (TPIS_MOUSE)	0.00113	0.0344828
P14426	H-2 class I histocompatibility antigen, D-K alpha chain (HA13_MOUSE)	0.04	0.0343167
Q3URQ0	Testis-expressed sequence 10 protein (TEX10_MOUSE)	2.5e-05	0.034166
P47963	60S ribosomal protein L13 (RL13_MOUSE)	4.17e-08	0.0339744
Q9CQU1	Microfibrillar-associated protein 1 (MFAP1_MOUSE)	6.98e-06	0.0329093
Q6NZR5	Protein Skiv2l (Q6NZR5_MOUSE)	0.00085	0.0312756
Q8K297	Procollagen galactosyltransferase 1 (GT251_MOUSE)	8.64e-06	0.029165
Q91VE6	MKI67 FHA domain-interacting nucleolar phosphoprotein (MK67I_MOUSE)	0.000614	0.0291057
Q9CW46	Ribonucleoprotein PTB-binding 1 (RAVR1_MOUSE)	1.02e-11	0.02881
Q9CPQ3	Mitochondrial import receptor subunit TOM22 homolog (TOM22_MOUSE)	1.12e-09	0.0284188
Q9Z277	Tyrosine-protein kinase BAZ1B (BAZ1B_MOUSE)	1.09e-07	0.0270609
Q9WUM5	Succinyl-CoA ligase [ADP/GDP-forming] subunit alpha, mitochondrial (SUCA_MOUSE)	0.000119	0.0250986
Q9D8S9	BolA-like protein 1 (BOLA1_MOUSE)	0.01	0.0244954
Q4QRL3	Coiled-coil domain-containing protein 88B (CC88B_MOUSE)	2.74e-05	0.0241661
Q9QUM9	Proteasome subunit alpha type-6 (PSA6_MOUSE)	0.000223	0.0240892
Q60865	Caprin-1 (CAPR1_MOUSE)	5.24e-05	0.0240731
Q6P9R2	Serine/threonine-protein kinase OSR1 (OXSR1_MOUSE)	7.04e-05	0.02276
Q91VA7	Isocitrate dehydrogenase [NAD] subunit, mitochondrial (Q91VA7_MOUSE)	2.39e-06	0.022696
Q3UPL0	Protein transport protein Sec31A (SC31A_MOUSE)	8.42e-05	0.0217923
P09041	Phosphoglycerate kinase 2 (PGK2_MOUSE)	2.67e-06	0.0216751
Q6NV83	U2 snRNP-associated SURP motif-containing protein (SR140_MOUSE)	0.000115	0.0214162
Q9Z2I0	LETM1 and EF-hand domain-containing protein 1, mitochondrial (LETM1_MOUSE)	0.000509	0.0213173
P62827	GTP-binding nuclear protein Ran (RAN_MOUSE)	5.82e-13	0.0208406
P56960	Exosome component 10 (EXOSX_MOUSE)	0.00832	0.0206496
O08807	Peroxiredoxin-4 (PRDX4_MOUSE)	0.000106	0.0198219
Q8VE88	Protein FAM114A2 (F1142_MOUSE)	0.000274	0.0193313
Q8K224	RNA cytidine acetyltransferase (NAT10_MOUSE)	0.0002	0.0192032
Q9CZU6	Citrate synthase, mitochondrial (CISY_MOUSE)	0.000134	0.0184854
Q9WUK2	Eukaryotic translation initiation factor 4H (IF4H_MOUSE)	0.000227	0.0182759
Q6ZWV7	60S ribosomal protein L35 (RL35_MOUSE)	2.24e-05	0.0181022
P17563	Selenium-binding protein 1 (SBP1_MOUSE)	0.000397	0.0180639
O08583	THO complex subunit 4 (THOC4_MOUSE)	5.16e-05	0.0158723
Q3UKJ7	WD40 repeat-containing protein SMU1 (SMU1_MOUSE)	0.000138	0.0147667
Q8JZM0	Dimethyladenosine transferase 1, mitochondrial (TFB1M_MOUSE)	0.00812	0.0140157
Q99P72	Reticulon-4 (RTN4_MOUSE)	7.85e-07	0.013939
E9PYG6	Protein Rasa1 (E9PYG6_MOUSE)	4.98e-05	0.0128534
P62983	Ubiquitin-40S ribosomal protein S27a (RS27A_MOUSE)	0.000702	0.0122857
P28658	Ataxin-10 (ATX10_MOUSE)	1.38e-05	0.00812331
O70591	Prefoldin subunit 2 (PFD2_MOUSE)	7.68e-05	0.00804915
Q8C052	Microtubule-associated protein 1S (MAP1S_MOUSE)	9.31e-07	0.00615192
Q91YP2	Neurolysin, mitochondrial (NEUL_MOUSE)	1.95e-07	0.00535265
Q8K1J6	CCA tRNA nucleotidyltransferase 1, mitochondrial (TRNT1_MOUSE)	1.39e-06	0.00510623
P13541	Myosin-3 (MYH3_MOUSE)	7.65e-06	0.0043509
Q91VM5	RNA binding motif protein, X-linked-like-1 (RMXL1_MOUSE)	5.82e-08	0.00335873
O70318	Band 4.1-like protein 2 (E41L2_MOUSE)	6.03e-09	0.00331473
Q7TNC4	Putative RNA-binding protein Luc7-like 2 (LC7L2_MOUSE)	1.81e-05	0.00259288
Q80VJ3	2'-deoxynucleoside 5'-phosphate N-hydrolase 1 (DNPH1_MOUSE)	3.45e-07	0.00229185
Q9D903	Probable rRNA-processing protein EBP2 (EBP2_MOUSE)	6.93e-08	0.00064015
* P-value – significance level for one-way ANOVA; **Fold Change - change in protein abundance in PMJ2-R cells compared to PM
